# Supplementary material for: A foundation model for human-AI collaboration in medical literature mining
Source: Nat Commun. 2025 Sep 24;16:8361. doi: 10.1038/s41467-025-62058-5 (PMC12460617; doi:10.1038/s41467-025-62058-5)
Supplement: Supplementary file 4 — Source Data [file 41467_2025_62058_MOESM4_ESM.zip]

Archive with 4 entries (4 files):
- source_data_all_other_figs.xlsx
- __MACOSX/._source_data_all_other_figs.xlsx
- fig1e.csv.zip
- __MACOSX/._fig1e.csv.zip
