# Supplementary material for: A foundation model for human-AI collaboration in medical literature mining
Source: Nat Commun. 2025 Sep 24;16:8361. doi: 10.1038/s41467-025-62058-5 (PMC12460617; doi:10.1038/s41467-025-62058-5)
Supplement: Supplementary file 4 — Source Data [file 41467_2025_62058_MOESM4_ESM.zip › source_data_all_other_figs.xlsx]

## Sheet: Fig. 1b
Intervention	Count
Medication Administration	9260
Exercise Therapy	4010
Exercise Promotion	3780
Medication Management	3290
Teaching	3210
Cardiac Care	1980
Nutrition Management	1560
Health Education	1530
Nutritional Counseling	1320
Pain Management	1230

## Sheet: Fig. 1c
Condition	Count
Type 2 diabetes	971
Cerebral infarction	329
Type 1 diabetes	218
Vein, lymphatic, lymph node diseases	175
Upper respiratory tract diseases	154
Contraceptive management	140
Crohn's disease	128
Ulcerative colitis	119
Opioid disorders	108
Postmenopausal bleeding	98

## Sheet: Fig. 1d
	Search query generation (Publication)	Search query generation (Trial)	Study eligibility prediction	Study characteristic extraction	Arm design extraction	Participant statistics extraction (Text)	Participant statistics extraction (Number)	Trial result extraction (Text)	Trial result extraction (Number)
GPT-3.5	0.186	0.134	0.763	0.547264	0.448276	0.0798122	0.657277	0.696203	0.512438
GPT-4o	0.196	0.142	0.824	0.597015	0.568966	0.28169	0.530516	0.708861	0.557214
Haiku-3	0.209	0.25	0.802	0.542289	0.45977	0.126761	0.713615	0.665823	0.547264
Mistral-7B	0.072	0.081	0.743	0.477612	0.413793	0.117371	0.413146	0.637975	0.532338
LEADS	0.247	0.321	0.83	0.661692	0.758621	0.840376	0.774648	0.886076	0.567164

## Sheet: Fig. 2b
Category	Systematic Reviews - Publication	Systematic Reviews - Trial	Citations/Trial Records - Publication	Citations/Trial Records - Trial
Health	6990	1960	111086	6378
Neoplasms	3381	954	55117	3046
Circulatory	2749	785	44731	2421
Mental	2460	717	39249	2337
Metabolic	2279	645	37955	2216
Musculoskeletal	1790	506	29115	1513
Digestive	1643	464	26111	1409
Infectious	1291	376	21034	1146
Respiratory	1281	376	19695	1243
Genitourinary	1111	303	18783	1042
Pregnancy	1085	322	17501	1074
Nervous	1062	306	17159	961
Injury	602	190	9868	511
Perinatal	587	156	9292	417
Symptoms	481	118	7757	366
Eye	275	82	4182	209
Skin	263	68	4299	264
Blood	201	52	3079	145
Morbidity	106	33	2014	164
Congenital	79	27	1466	111
Ear	74	18	1072	42
Special	3	0	75	0

## Sheet: Fig. 2c
Model	Method	Recall (Publication search)	Recall Delta (Publication)	Recall (Trial search)	Recall Delta (Trial)
GPT-4o	Zero-shot	5.79	-18.89	6.74	-25.36
GPT-4o	Few-shot	7.67	-17.01	4.69	-27.42
GPT-4o	ICL	19.72	-4.96	14.26	-17.85
GPT-4o	ICL+Few-shot	11.95	-12.73	7.98	-24.13
GPT-3.5	Zero-shot	4.01	-20.67	3.37	-28.74
GPT-3.5	Few-shot	4.15	-20.53	3.34	-28.77
GPT-3.5	ICL	18.68	-6	13.94	-18.17
GPT-3.5	ICL+Few-shot	7.06	-17.62	5.54	-26.57
Haiku-3	Zero-shot	10.98	-13.71	11.59	-20.51
Haiku-3	Few-shot	14.71	-9.97	7.47	-24.64
Haiku-3	ICL	20.92	-3.76	24.68	-7.43
Haiku-3	ICL+Few-shot	19.11	-5.58	9.27	-22.84
Mistral-7B	Zero-shot	7.18	-17.5	8.08	-24.03
LEADS	Zero-shot	24.68	3.76	32.11	7.43

## Sheet: Fig. 2d
Category	GPT-4o (Publication)	LEADS (Publication)	LEADS+ensemble (Publication)	GPT-4o (Trial)	LEADS (Trial)	LEADS+ensemble (Trial)
Health	19.8	24	75.2	12.8	31.1	66.1
Neoplasms	20	26.3	78.7	14.2	35.7	67.7
Circulatory	19.4	25.3	75.6	13.9	33.9	70.7
Mental	19.4	24.6	73.5	13.9	33.5	66.2
Metabolic	16.8	23.7	70.5	13.7	26.1	63
Musculoskeletal	23.1	25.6	75.6	16	32.6	68.6
Digestive	20.4	26.1	74	14.2	29.9	64.5
Infectious	19.3	23.7	75.1	11.3	29.3	67.7
Respiratory	22.7	18.8	75.4	17.7	31.2	70.3
Genitourinary	17.8	27	74.4	14.4	28.6	65.5
Pregnancy	18.7	25.6	81.2	11.5	29.5	60.3
Nervous	19.5	22	80.4	16.8	33.1	74.5
Injury	17.2	19.2	75.5	7.9	24.3	64.1
Perinatal	22.2	19.2	81.3	19.4	33.3	75.1
Symptoms	18.2	30	73.1	10.7	23.4	58.8
Eye	25.6	25.3	78.6	8.3	36.8	78.1
Skin	17.7	26.5	71.9	13.3	29.6	65.4
Blood	24.1	27.5	84.5	16.3	17.4	78.7
Morbidity	12.4	27.1	73.6	10.4	27.7	66.8
Congenital	27.1	33.9	80.9	18.7	36	97.5
Ear	20.3	40.8	77.1	20	36	97.5

## Sheet: Fig. 2e
Target Study Bin	GPT-4o (Publication Recall)	GPT-4o (Publication CI)	LEADS (Publication Recall)	LEADS (Publication CI)	GPT-4o (Trial Recall)	GPT-4o (Trial CI)	LEADS (Trial Recall)	LEADS (Trial CI)
0-5	30	(27.9-32.1)	24.4	(22.5-26.3)	14.2	(13.0-15.3)	31.5	(30.0-33.0)
5-10	27.6	(25.5-29.6)	23	(21.2-24.7)	11.4	(9.5-13.2)	29.8	(26.7-32.8)
10-15	22.7	(20.2-25.2)	17.6	(15.6-19.7)	9.5	(6.4-12.5)	32.8	(27.4-38.2)
15-20	21.9	(19.1-24.7)	18.4	(16.1-20.8)	12.2	(5.5-18.8)	19.6	(9.9-29.4)
20-25	18.9	(16.0-21.9)	14.3	(12.0-16.5)	17.6	(8.8-26.3)	27.8	(14.1-41.5)
25-30	20.8	(17.1-24.4)	12.5	(10.0-15.0)	20.4	(0.0-43.4)	43.7	(2.6-84.8)
>30	17.6	(16.2-19.0)	13.1	(12.0-14.2)	0	(0.0-0.0)	35.3	(35.3-35.3)

## Sheet: Fig. 3a
Condition	GPT-4o	LEADS	Mistral-7B	Dense
Health	74	78	71	68
Musculoskeletal	76	76	72	70
Circulatory	83	89	81	65
Neoplasms	94	96	89	81
Mental	77	81	74	67
Infectious	86	90	83	80
Metabolic	73	86	71	77
Digestive	68	69	65	67
Nervous	76	84	70	73
Respiratory	61	67	60	58

## Sheet: Fig. 3b
Method	Recall@10	Delta@10	Recall@20	Delta@20	Recall@50	Delta@50	Recall@100	Delta@100
Dense	37.7	-15.6	53.2	-13.9	70.8	-11.2	81.9	-7
Haiku-3	48.7	-4.6	62.9	-4.2	79.1	-3	86.9	-2.1
GPT-3.5	44.4	-8.9	59.1	-8.1	75	-7.1	85.2	-3.7
GPT-4o	52	-1.3	67.5	0.3	81.2	-0.8	90.2	1.3
Mistral	40.9	-12.4	57.8	-9.4	72.8	-9.3	82.4	-6.5
LEADS (ours)	53.3		67.2		82		88.9

## Sheet: Fig. 3c
Number of Target Studies	Dense (Recall@50)	Mistral (Recall@50)	LEADS (Recall@50)
0-5	0.81	0.84	0.9
5-10	0.75	0.76	0.86
10-15	0.68	0.66	0.82
15-20	0.73	0.63	0.83
20-25	0.7	0.76	0.87
25-30	0.49	0.51	0.62
>30	0.29	0.35	0.43

[truncated: 9 more sheets: Fig. 4a, Fig. 4b, Fig. 4c, Fig. 5b, Fig. 5c, Fig. 5d, Fig. 5f, Fig. 5g, Fig. 5h]
